# Supplementary material for: High Cerebrospinal Fluid CX3CL1 Levels in Alzheimer’s Disease Patients but Not in Non-Alzheimer’s Disease Dementia
Source: J Clin Med. 2022 Sep 20;11(19):5498. doi: 10.3390/jcm11195498 (PMC9571188; doi:10.3390/jcm11195498)
Supplement: Supplementary file 1 [file jcm-11-05498-s001.zip]

Archive with 1 entries (1 files):
- jcm-1849988-supplementary.pdf
